# Supplementary material for: Generating Virtual Short Tau Inversion Recovery (STIR) Images from T1- and T2-Weighted Images Using a Conditional Generative Adversarial Network in Spine Imaging
Source: Diagnostics (Basel). 2021 Aug 25;11(9):1542. doi: 10.3390/diagnostics11091542 (PMC8467788; doi:10.3390/diagnostics11091542)
Supplement: Supplementary file 1 [file diagnostics-11-01542-s001.zip]

Archive with 1 entries (1 files):
- diagnostics-1296971-supplementary.pdf
